# Supplementary material for: The influence of journal submission guidelines on authors' reporting of statistics and use of open research practices
Source: PLoS One. 2017 Apr 17;12(4):e0175583. doi: 10.1371/journal.pone.0175583 (PMC5393581; doi:10.1371/journal.pone.0175583)
Supplement: S6 File — (CSV) [file pone.0175583.s006.csv]

journal	year	NHST	CI	MA	CI_interp	ES_interp	Sample_size	Data_excl	Data	Mater	Prereg	Inclusion
Psychological Science	2013	PE										1
Psychological Science	2013	PE										1
Psychological Science	2013	PA										1
Psychological Science	2013	PA	Y									1
Psychological Science	2013	PA	Y				Y					1
Psychological Science	2013	PE	Y									1
Psychological Science	2013	PE		NA								1
Psychological Science	2013	PA										1
Psychological Science	2013	PA										1
Psychological Science	2013	PE				Y	Y					1
Psychological Science	2013	PE		NA			Y					1
Psychological Science	2013	PA		NA								1
Psychological Science	2013	PE		NA								1
Psychological Science	2013	PE	Y									1
Psychological Science	2013	PE		NA								1
Psychological Science	2013	PE										1
Psychological Science	2013	PE	Y									1
Psychological Science	2013	PE		NA								1
Psychological Science	2013	PE		NA								1
Psychological Science	2013	PA										1
Psychological Science	2013	PE										1
Psychological Science	2013	PA	Y									1
Psychological Science	2013	PE		NA								1
Psychological Science	2013	PA										1
Psychological Science	2013	PE										1
Psychological Science	2013	PE										1
Psychological Science	2013	PE		NA								1
Psychological Science	2013	PE		NA								1
Psychological Science	2013	PA		NA			Y		Y			1
Psychological Science	2013	PE		NA			Y		Y			1
Psychological Science	2013	PE		NA			Y					1
Psychological Science	2013	PA	Y									1
Psychological Science	2013	PE	Y	NA								1
Psychological Science	2013	PE		NA								1
Psychological Science	2013	PE										1
Psychological Science	2013	PE	Y									1
Psychological Science	2013	PE		NA								1
Psychological Science	2013	PA		NA								1
Psychological Science	2013	PA	Y									1
Psychological Science	2013	PA		NA								1
Psychological Science	2013	PA		NA								1
Psychological Science	2013	PA										1
Psychological Science	2013	PE										1
Psychological Science	2013	PA										1
Psychological Science	2013	PE	Y	NA								1
Psychological Science	2013	PE		NA			Y					1
Psychological Science	2013	PA		NA			Y		Y			1
Psychological Science	2013	PE										1
Psychological Science	2013											0
Psychological Science	2013			NA								1
Psychological Science	2013	PE										1
Psychological Science	2013	PE	Y									1
Psychological Science	2013	PE	Y	NA								1
Psychological Science	2013	PE										1
Psychological Science	2013	PE										1
Psychological Science	2013	PE	Y									1
Psychological Science	2013	PE	Y	NA								1
Psychological Science	2013	PE		NA		Y						1
Psychological Science	2013	PE	Y									1
Psychological Science	2013	PE										1
Psychological Science	2013	PE	Y									1
Psychological Science	2013	PE		NA								1
Psychological Science	2013	PE	Y									1
Psychological Science	2013	PE										1
Psychological Science	2013	PE										1
Psychological Science	2013	PE	Y					Y				1
Psychological Science	2013	PA										1
Psychological Science	2013	PE										1
Psychological Science	2013		Y	NA	Y		Y		Y			1
Psychological Science	2013	PA		NA			Y		Y			1
Psychological Science	2013	PE										1
Psychological Science	2013	PE										1
Psychological Science	2013	PA		NA								1
Psychological Science	2013	PE										1
Psychological Science	2013	PE	Y									1
Psychological Science	2013	PE		NA								1
Psychological Science	2013	PA	Y									1
Psychological Science	2013	PE	Y									1
Psychological Science	2013	PE										1
Psychological Science	2013	PE	Y	NA								1
Psychological Science	2013	PE				Y		Y		Y		1
Psychological Science	2013	PE		NA								1
Psychological Science	2013	PE										1
Psychological Science	2013	PA										1
Psychological Science	2013	PA		NA								1
Psychological Science	2013	PA		NA								1
Psychological Science	2013	PE										1
Psychological Science	2013											0
Psychological Science	2013	PE	Y	NA								1
Psychological Science	2013	PE	Y	NA								1
Psychological Science	2013											0
Psychological Science	2013	PE		NA								1
Psychological Science	2013	PE										1
Psychological Science	2013	PE										1
Psychological Science	2013	PE										1
Psychological Science	2013	PE		Y								1
Psychological Science	2013											0
Psychological Science	2013	PE		NA								1
Psychological Science	2013	PA		NA								1
Psychological Science	2013	PE										1
Psychological Science	2013	PE	Y					Y				1
Psychological Science	2013	PE										1
Psychological Science	2013	PE										1
Psychological Science	2013	PE		NA								1
Psychological Science	2013											0
Psychological Science	2013	PE										1
Psychological Science	2013											0
Psychological Science	2013	PE		NA								1
Psychological Science	2013	PE	Y									1
Psychological Science	2013	PE		NA								1
Psychological Science	2013	PE										1
Psychological Science	2013	PE										1
Psychological Science	2013	PA	Y	NA								1
Psychological Science	2013	PE										1
Psychological Science	2013	PE										1
Psychological Science	2013	PE										1
Psychological Science	2013	PA										1
Psychological Science	2013	PA		NA								1
Psychological Science	2013	PE		NA								1
Psychological Science	2013	PE	Y									1
Psychological Science	2013	PE		NA								1
Psychological Science	2013	PA		NA								1
Psychological Science	2013	PE	Y					Y		Y		1
Psychological Science	2013	PE						Y				1
Psychological Science	2013											0
Psychological Science	2013	PE										1
Psychological Science	2013	PE		NA				Y				1
Psychological Science	2013	PE		NA								1
Psychological Science	2013											0
Psychological Science	2013	PE		NA								1
Psychological Science	2013	PE										1
Psychological Science	2013	PE										1
Psychological Science	2013	PE		NA								1
Psychological Science	2013	PA		NA								1
Psychological Science	2013	PE										1
Psychological Science	2013	PE		NA								1
Psychological Science	2013	PE	Y									1
Psychological Science	2013	PE		NA						Y		1
Psychological Science	2013	PE	Y	NA								1
Psychological Science	2013	PA		NA								1
Psychological Science	2013	PA	Y	NA								1
Psychological Science	2013	PE		NA						Y		1
Psychological Science	2013	PE										1
Psychological Science	2013	PE		NA				Y				1
Psychological Science	2013	PE		NA				Y				1
Psychological Science	2013	PA		NA				Y				1
Psychological Science	2013	PE		NA						Y		1
Psychological Science	2013	PE	Y									1
Psychological Science	2013	PA		NA								1
Psychological Science	2013	PE										1
Psychological Science	2013	PE										1
Psychological Science	2013	PE	Y	NA				Y				1
Psychological Science	2013	PE	Y			Y		Y				1
Psychological Science	2013	PE		NA								1
Psychological Science	2013	PE	Y	NA	Y			Y				1
Psychological Science	2013	PE	Y		Y			Y	Y	Y		1
Psychological Science	2013											0
Psychological Science	2013	PA										1
Psychological Science	2013	PE										1
Psychological Science	2013	PE	Y	NA								1
Psychological Science	2013	PE		NA								1
Psychological Science	2013	PE		NA								1
Psychological Science	2013	PA		NA								1
Psychological Science	2013	PE		NA					Y			1
Psychological Science	2013	PE		NA								1
Psychological Science	2013	PE				Y						1
Psychological Science	2013	PA	Y	NA		Y						1
Psychological Science	2013	PA		NA		Y				Y		1
Psychological Science	2013	PA		NA								1
Psychological Science	2013	PE								Y		1
Psychological Science	2013	PA		NA								1
Psychological Science	2013	PE										1
Psychological Science	2013	PE		NA				Y		Y		1
Psychological Science	2013	PE		NA								1
Psychological Science	2013	PE				Y						1
Psychological Science	2013	PE	Y	NA								1
Psychological Science	2013	PE										1
Psychological Science	2013	PE	Y	NA								1
Psychological Science	2013	PE	Y	NA								1
Psychological Science	2013	PE		NA								1
Psychological Science	2013	PE	Y	NA								1
Psychological Science	2013	PE		NA								1
Psychological Science	2013	PE		NA								1
Psychological Science	2013	PE				Y						1
Psychological Science	2013	PE										1
Psychological Science	2013	PE										1
Psychological Science	2013	PE										1
Psychological Science	2013	PA	Y									1
Psychological Science	2013	PE	Y	Y		Y		Y				1
Psychological Science	2013	PE		NA								1
Psychological Science	2013	PE										1
Psychological Science	2013	PA		NA				Y		Y		1
Psychological Science	2013	PE		Y								1
Psychological Science	2013	PE	Y									1
Psychological Science	2013	PE	Y									1
Psychological Science	2013	PE										1
Psychological Science	2013	PE						Y				1
Psychological Science	2013	PE	Y									1
Psychological Science	2013	PE		NA								1
Psychological Science	2013	PE	Y									1
Psychological Science	2013	PE	Y							Y		1
Psychological Science	2013	PE	Y	NA								1
Psychological Science	2013	PA		NA								1
Psychological Science	2013	PE	Y	NA								1
Psychological Science	2013	PE						Y				1
Psychological Science	2013	PE		NA								1
Psychological Science	2013	PE										1
Psychological Science	2013	PE		NA								1
Psychological Science	2013	PA		NA		Y						1
Psychological Science	2013											0
Psychological Science	2013											0
Psychological Science	2013	PE										1
Psychological Science	2013	PE								Y		1
Psychological Science	2013	PA		NA						Y		1
Psychological Science	2013	PE		NA								1
Psychological Science	2013	PE		NA								1
Psychological Science	2013	PE										1
Psychological Science	2013	PA		NA								1
Psychological Science	2013	PE	Y									1
Psychological Science	2013	PE		NA								1
Psychological Science	2013	PA		NA						Y		1
Psychological Science	2013	PE										1
Psychological Science	2013	PE	Y	NA								1
Psychological Science	2013	PE	Y							Y		1
Psychological Science	2013	PE	Y									1
Psychological Science	2013	PE		NA		Y						1
Psychological Science	2013	PE						Y				1
Psychological Science	2013	PE						Y				1
Psychological Science	2013	PE										1
Psychological Science	2013	PE		NA								1
Psychological Science	2013	PE										1
Psychological Science	2013	PE	Y									1
Psychological Science	2013	PE		NA								1
Psychological Science	2013	PE										1
Psychological Science	2013											0
Psychological Science	2013	PA										1
Psychological Science	2013	PE	Y	NA								1
Psychological Science	2013	PE	Y	NA								1
Psychological Science	2013	PE						Y				1
Psychological Science	2013	PE	Y									1
Psychological Science	2013	PA										1
Psychological Science	2013	PE										1
Psychological Science	2013	PE		NA								1
Psychological Science	2013	PE				Y						1
Psychological Science	2013											0
Psychological Science	2013	PE										1
Psychological Science	2013	PE		NA								1
Psychological Science	2013	PE	Y			Y						1
Psychological Science	2013	PE		NA		Y						1
Psychological Science	2013	PE		NA								1
Psychological Science	2013	PE		NA					Y			1
Psychological Science	2013	PA	Y	NA	Y							1
Psychological Science	2013	PE	Y	NA								1
Psychological Science	2013	PE		NA								1
Psychological Science	2013	PE		NA			Y		Y			1
Psychological Science	2013	PE		NA								1
Psychological Science	2013	PE										1
Psychological Science	2013	PE	Y	NA		Y						1
Psychological Science	2013	PA				Y						1
Psychological Science	2013	PE										1
Psychological Science	2013	PE		NA		Y						1
Psychological Science	2013	PE	Y					Y				1
Psychological Science	2013	PE										1
Psychological Science	2013											0
Psychological Science	2013	PE										1
Psychological Science	2013	PA	Y	NA				Y				1
Psychological Science	2013	PA		NA								1
Psychological Science	2013	PE	Y									1
Psychological Science	2013	PE	Y									1
Psychological Science	2013	PE		NA								1
Psychological Science	2013	PE	Y						Y	Y		1
Psychological Science	2013	PE				Y		Y				1
Psychological Science	2013	PE		NA				Y				1
Psychological Science	2013	PA		NA								1
Psychological Science	2013	PA		NA								1
Psychological Science	2013	PE	Y	NA		Y						1
Psychological Science	2013	PE		NA								1
Psychological Science	2013	PE										1
Psychological Science	2013	PA	Y	NA								1
Psychological Science	2013	PA										1
Psychological Science	2013	PE		NA								1
Psychological Science	2013	PA										1
Psychological Science	2013	PE					Y					1
Psychological Science	2013	PE		NA				Y				1
Psychological Science	2013	PE	Y		Y							1
Psychological Science	2013	PE		NA								1
Psychological Science	2013	PE		NA		Y	Y	Y				1
Psychological Science	2013	PE		NA				Y				1
Psychological Science	2013	PE		Y		Y						1
Psychological Science	2013	PE	Y	NA		Y		Y				1
Psychological Science	2013	PE	Y	Y		Y				Y		1
Psychological Science	2013	PA										1
Psychological Science	2013	PE		NA								1
Psychological Science	2013	PE		NA				Y				1
Psychological Science	2013	PE		NA								1
Psychological Science	2013	PE		NA								1
Psychological Science	2013	PE										1
Psychological Science	2013	PE					Y					1
Psychological Science	2013	PA		NA		Y				Y		1
Psychological Science	2013	PA		NA						Y		1
Psychological Science	2013	PE		NA				Y				1
Psychological Science	2013	PE										1
Psychological Science	2013	PE		NA								1
Psychological Science	2013	PE	Y									1
Psychological Science	2013	PE	Y	NA		Y		Y		Y		1
Psychological Science	2013	PE	Y	NA								1
Psychological Science	2013	PE										1
Psychological Science	2013	PE	Y	NA				Y				1
Psychological Science	2013	PE	Y					Y				1
Psychological Science	2013	PE		Y		Y						1
Psychological Science	2013	PE		NA		Y						1
Psychological Science	2013	PE	Y	NA								1
Psychological Science	2013	PA		NA				Y				1
Psychological Science	2013	PE	Y							Y		1
Psychological Science	2013	PA	Y	NA								1
Psychological Science	2013	PE		NA				Y				1
Psychological Science	2013	PE		NA				Y				1
Psychological Science	2013	PE		NA								1
Psychological Science	2013	PE	Y									1
Psychological Science	2014	PA										1
Psychological Science	2014											0
Psychological Science	2014	PE		NA								1
Psychological Science	2014	PE	Y									1
Psychological Science	2014											0
Psychological Science	2014	PE										1
Psychological Science	2014											0
Psychological Science	2014	PA		NA								1
Psychological Science	2014	PE						Y				1
Psychological Science	2014											0
Psychological Science	2014	PE		NA								1
Psychological Science	2014	PA										1
Psychological Science	2014	PA		NA								1
Psychological Science	2014	PE	Y							Y		1
Psychological Science	2014	PE	Y	NA								1
Psychological Science	2014	PE		NA								1
Psychological Science	2014	PA	Y	NA								1
Psychological Science	2014	PE										1
Psychological Science	2014	PE	Y									1
Psychological Science	2014	PE										1
Psychological Science	2014	PE										1
Psychological Science	2014	PE										1
Psychological Science	2014	PE										1
Psychological Science	2014											0
Psychological Science	2014	PA		NA			Y					1
Psychological Science	2014	PE		NA								1
Psychological Science	2014	PE		NA								1
Psychological Science	2014	PA										1
Psychological Science	2014	PE		NA								1
Psychological Science	2014	PE		NA								1
Psychological Science	2014	PE		NA								1
Psychological Science	2014	PE										1
Psychological Science	2014	PE		NA								1
Psychological Science	2014	PE	Y					Y				1
Psychological Science	2014	PE										1
Psychological Science	2014	PE										1
Psychological Science	2014	PA										1
Psychological Science	2014	PE	Y									1
Psychological Science	2014	PE										1
Psychological Science	2014											0
Psychological Science	2014	PE										1
Psychological Science	2014	PE	Y	NA								1
Psychological Science	2014	PE	Y									1
Psychological Science	2014	PE		NA					Y	Y		1
Psychological Science	2014	PE										1
Psychological Science	2014	PE		NA								1
Psychological Science	2014	PE		NA								1
Psychological Science	2014	PE	Y									1
Psychological Science	2014	PE		NA								1
Psychological Science	2014	PE	Y									1
Psychological Science	2014	PA										1
Psychological Science	2014	PE										1
Psychological Science	2014	PE										1
Psychological Science	2014	PE		NA								1
Psychological Science	2014											0
Psychological Science	2014	PE	Y	NA								1
Psychological Science	2014	PE		NA			Y					1
Psychological Science	2014	PA										1
Psychological Science	2014	PE										1
Psychological Science	2014	PE	Y	NA								1
Psychological Science	2014	PE	Y			Y		Y				1
Psychological Science	2014	PE	Y	NA			Y		Y			1
Psychological Science	2014	PE							Y	Y	Y	1
Psychological Science	2014	PA	Y	NA								1
Psychological Science	2014	PE					Y			Y		1
Psychological Science	2014	PE										1
Psychological Science	2014	PE		NA			Y					1
Psychological Science	2014	PE		NA					Y			1
Psychological Science	2014	PE		NA								1
Psychological Science	2014	PE	Y	NA	Y		Y		Y			1
Psychological Science	2014	PE										1
Psychological Science	2014	PE										1
Psychological Science	2014	PA										1
Psychological Science	2014	PE										1
Psychological Science	2014	PE										1
Psychological Science	2014	PE										1
Psychological Science	2014	PE		NA								1
Psychological Science	2014	PE						Y				1
Psychological Science	2014	PE						Y				1
Psychological Science	2014	PA	Y									1
Psychological Science	2014	PE		NA					Y			1
Psychological Science	2014	PE										1
Psychological Science	2014											0
Psychological Science	2014	PE	Y	NA				Y				1
Psychological Science	2014	PE										1
Psychological Science	2014	PA		NA								1
Psychological Science	2014	PE		NA								1
Psychological Science	2014	PA		NA								1
Psychological Science	2014	PE	Y	NA								1
Psychological Science	2014	PE		NA				Y				1
Psychological Science	2014											0
Psychological Science	2014	PA		NA				Y				1
Psychological Science	2014	PE		NA								1
Psychological Science	2014											0
Psychological Science	2014	PE		NA		Y						1
Psychological Science	2014	PE	Y									1
Psychological Science	2014	PE		NA								1
Psychological Science	2014	PE	Y						Y			1
Psychological Science	2014	PE	Y									1
Psychological Science	2014	PA		NA								1
Psychological Science	2014	PE										1
Psychological Science	2014	PE		NA				Y				1
Psychological Science	2014	PE	Y	NA								1
Psychological Science	2014											0
Psychological Science	2014	PE		NA				Y				1
Psychological Science	2014	PE		NA								1
Psychological Science	2014											0
Psychological Science	2014	PE	Y	NA				Y				1
Psychological Science	2014	PA										1
Psychological Science	2014	PE	Y									1
Psychological Science	2014	PA	Y	NA								1
Psychological Science	2014											0
Psychological Science	2014	PE	Y									1
Psychological Science	2014	PE	Y			Y						1
Psychological Science	2014	PE		NA								1
Psychological Science	2014	PE										1
Psychological Science	2014	PE										1
Psychological Science	2014	PE		NA				Y				1
Psychological Science	2014	PA	Y									1
Psychological Science	2014	PE										1
Psychological Science	2014	PE	Y	NA								1
Psychological Science	2014	PE	Y					Y		Y		1
Psychological Science	2014											0
Psychological Science	2014	PE		NA								1
Psychological Science	2014	PE										1
Psychological Science	2014	PA										1
Psychological Science	2014											0
Psychological Science	2014	PE						Y				1
Psychological Science	2014	PE		NA					Y	Y		1
Psychological Science	2014	PE						Y				1
Psychological Science	2014	PA										1
Psychological Science	2014	PE	Y	NA					Y			1
Psychological Science	2014	PE							Y	Y		1
Psychological Science	2014											0
Psychological Science	2014	PE		NA				Y				1
Psychological Science	2014	PA										1
Psychological Science	2014	PE						Y				1
Psychological Science	2014	PE		NA								1
Psychological Science	2014	PE	Y									1
Psychological Science	2014	PE		NA								1
Psychological Science	2014	PE		NA					Y			1
Psychological Science	2014	PE										1
Psychological Science	2014											0
Psychological Science	2014	PE							Y			1
Psychological Science	2014	PA										1
Psychological Science	2014	PE		NA			Y					1
Psychological Science	2014	PE	Y					Y				1
Psychological Science	2014	PE		NA								1
Psychological Science	2014	PE		NA				Y	Y	Y		1
Psychological Science	2014	PE		NA				Y				1
Psychological Science	2014	PE	Y					Y				1
Psychological Science	2014	PA	Y	NA						Y		1
Psychological Science	2014											0
Psychological Science	2014	PE		NA								1
Psychological Science	2014	PE	Y	NA			Y	Y				1
Psychological Science	2014	PA		NA			Y	Y		Y		1
Psychological Science	2014	PE						Y				1
Psychological Science	2014											0
Psychological Science	2014	PE	Y					Y	Y	Y		1
Psychological Science	2014	PE	Y	NA				Y				1
Psychological Science	2014	PE										1
Psychological Science	2014	PE		NA			Y					1
Psychological Science	2014	PA		NA		Y	Y					1
Psychological Science	2014	PA	Y									1
Psychological Science	2014	PE		NA								1
Psychological Science	2014	PE							Y			1
Psychological Science	2014	PE		NA		Y		Y				1
Psychological Science	2014	PA										1
Psychological Science	2014											0
Psychological Science	2014	PE		NA				Y	Y		Y	1
Psychological Science	2014	PE	Y									1
Psychological Science	2014	PE						Y	Y	Y		1
Psychological Science	2014	PE					Y	Y	Y			1
Psychological Science	2014	PE	Y	NA			Y	Y	Y	Y		1
Psychological Science	2014	PE										1
Psychological Science	2014	PA	Y									1
Psychological Science	2014	PE		NA			Y	Y				1
Psychological Science	2014	PE							Y	Y		1
Psychological Science	2014	PA		NA			Y					1
Psychological Science	2014	PE		NA				Y				1
Psychological Science	2014	PE						Y				1
Psychological Science	2014	PE		NA				Y				1
Psychological Science	2014	PE										1
Psychological Science	2014	PE	Y	NA		Y		Y				1
Psychological Science	2014											0
Psychological Science	2014	PE						Y	Y	Y		1
Psychological Science	2014	PE		NA					Y	Y		1
Psychological Science	2014	PE		NA				Y				1
Psychological Science	2014	PA		NA			Y	Y				1
Psychological Science	2014	PE		NA								1
Psychological Science	2014	PE		NA				Y				1
Psychological Science	2014	PE	Y	Y		Y	Y	Y	Y	Y		1
Psychological Science	2014	PE		NA				Y		Y		1
Psychological Science	2014	PA					Y	Y		Y		1
Psychological Science	2014	PE	Y									1
Psychological Science	2014											0
Psychological Science	2014	PA	Y	NA				Y	Y	Y		1
Psychological Science	2014	PE	Y	Y	Y	Y	Y	Y				1
Psychological Science	2014	PE										1
Psychological Science	2014	PE	Y							Y		1
Psychological Science	2014	PE						Y				1
Psychological Science	2014	PE	Y						Y	Y		1
Psychological Science	2014						Y					1
Psychological Science	2014	PE	Y									1
Psychological Science	2014	PE	Y	Y					Y	Y		1
Psychological Science	2014	PE	Y				Y	Y	Y	Y		1
Psychological Science	2014	PE	Y						Y			1
Psychological Science	2014	PE		NA			Y					1
Psychological Science	2014	PE										1
Psychological Science	2014	PA	Y	NA				Y				1
Psychological Science	2014	PE	Y									1
Psychological Science	2014	PE		NA			Y	Y	Y			1
Psychological Science	2014	PE		NA								1
Psychological Science	2014	PE		NA				Y				1
Psychological Science	2014	PE	Y	NA				Y				1
Psychological Science	2014	PA	Y	NA								1
Psychological Science	2014											0
Psychological Science	2014	PA	Y	NA								1
Psychological Science	2014	PE	Y	NA	Y	Y						1
Psychological Science	2014	PA		NA				Y				1
Psychological Science	2014	PE		NA					Y	Y		1
Psychological Science	2014	PE						Y				1
Psychological Science	2014	PE		NA				Y				1
Psychological Science	2014	PE	Y	NA				Y				1
Psychological Science	2014	PE	Y	NA	Y		Y					1
Psychological Science	2014											0
Psychological Science	2014	PE	Y									1
Psychological Science	2014	PE				Y	Y			Y		1
Psychological Science	2014											0
Psychological Science	2014	PE	Y	NA					Y			1
Psychological Science	2014	PE		NA			Y					1
Psychological Science	2014											0
Psychological Science	2014	PA										1
Psychological Science	2014	PE	Y			Y	Y					1
Psychological Science	2014	PE	Y				Y		Y			1
Psychological Science	2014	PE		NA								1
Psychological Science	2014	PE					Y	Y				1
Psychological Science	2014											0
Psychological Science	2014	PE		NA					Y	Y		1
Psychological Science	2014	PE	Y	NA			Y		Y	Y		1
Psychological Science	2014	PE	Y						Y	Y		1
Psychological Science	2014	PE		NA								1
Psychological Science	2014	PE	Y	NA			Y					1
Psychological Science	2014	PE	Y	NA								1
Psychological Science	2014	PE	Y			Y	Y		Y	Y		1
Psychological Science	2014											0
Psychological Science	2014	PE										1
Psychological Science	2014	PE	Y	NA		Y	Y		Y	Y		1
Psychological Science	2014											0
Psychological Science	2014	PE		NA		Y		Y				1
Psychological Science	2014	PE	Y						Y	Y		1
Psychological Science	2014	PE					Y	Y				1
Psychological Science	2014	PA	Y	NA			Y	Y				1
Psychological Science	2014	PE	Y	NA			Y	Y				1
Psychological Science	2014	PE		NA			Y	Y				1
Psychological Science	2014	PA		NA			Y		Y			1
Psychological Science	2014	PE	Y	NA			Y					1
Psychological Science	2014	PE	Y		Y	Y	Y		Y	Y		1
Psychological Science	2014	PA	Y				Y					1
Psychological Science	2014	PE	Y									1
Psychological Science	2014	PA	Y	NA								1
Psychological Science	2014	PE										1
Psychological Science	2014	PA	Y	NA				Y				1
Psychological Science	2014	PE	Y									1
Psychological Science	2014	PA	Y									1
Psychological Science	2014	PE		NA								1
Psychological Science	2014	PE	Y	NA			Y	Y				1
Psychological Science	2014	PE	Y	NA								1
Psychological Science	2014	PE										1
Psychological Science	2014	PE	Y					Y	Y	Y		1
Psychological Science	2014	PE	Y	NA		Y						1
Psychological Science	2014	PE		NA								1
Psychological Science	2014											0
Psychological Science	2014	PE	Y	NA					Y	Y		1
Psychological Science	2014											0
Psychological Science	2014	PE	Y	NA								1
Psychological Science	2014	PE		NA								1
Psychological Science	2015	PA	Y				Y		Y	Y		1
Psychological Science	2015	PE	Y	NA			Y		Y			1
Psychological Science	2015	PE	Y				Y	Y				1
Psychological Science	2015											0
Psychological Science	2015	PE	Y	NA			Y	Y	Y			1
Psychological Science	2015	PA	Y					Y	Y	Y		1
Psychological Science	2015	PA										1
Psychological Science	2015		Y	NA	Y		Y	Y				1
Psychological Science	2015	PE	Y		Y							1
Psychological Science	2015	PA	Y				Y	Y	Y	Y		1
Psychological Science	2015											0
Psychological Science	2015	PE	Y				Y	Y	Y	Y		1
Psychological Science	2015	PE		NA								1
Psychological Science	2015	PE					Y	Y	Y			1
Psychological Science	2015	PE	Y	NA					Y			1
Psychological Science	2015	PE	Y	NA		Y			Y	Y		1
Psychological Science	2015		Y	Y		Y		Y	Y	Y	Y	1
Psychological Science	2015	PE		NA					Y	Y		1
Psychological Science	2015											0
Psychological Science	2015	PE	Y				Y					1
Psychological Science	2015											0
Psychological Science	2015	PE		NA								1
Psychological Science	2015	PE	Y					Y				1
Psychological Science	2015	PE					Y					1
Psychological Science	2015	PE	Y	NA			Y					1
Psychological Science	2015	PE		NA					Y	Y		1
Psychological Science	2015	PE	Y	NA					Y	Y		1
Psychological Science	2015	PE	Y				Y	Y				1
Psychological Science	2015	PE	Y	NA				Y				1
Psychological Science	2015	PE	Y	NA			Y	Y				1
Psychological Science	2015	PE	Y				Y		Y	Y		1
Psychological Science	2015											0
Psychological Science	2015											0
Psychological Science	2015	PA	Y	NA								1
Psychological Science	2015	PE	Y	NA		Y		Y				1
Psychological Science	2015	PE	Y	NA					Y	Y		1
Psychological Science	2015	PE		NA				Y				1
Psychological Science	2015											0
Psychological Science	2015	PE	Y	NA				Y				1
Psychological Science	2015	PE					Y	Y				1
Psychological Science	2015											0
Psychological Science	2015		Y				Y		Y	Y		1
Psychological Science	2015	PE					Y					1
Psychological Science	2015	PE	Y	NA			Y					1
Psychological Science	2015	PE	Y	NA			Y	Y				1
Psychological Science	2015											0
Psychological Science	2015											0
Psychological Science	2015											0
Psychological Science	2015	PA	Y						Y	Y		1
Psychological Science	2015	PE	Y	NA		Y	Y		Y			1
Psychological Science	2015	PA	Y	NA				Y				1
Psychological Science	2015	PE	Y	NA	Y	Y		Y				1
Psychological Science	2015	PE					Y					1
Psychological Science	2015	PE	Y					Y				1
Psychological Science	2015											0
Psychological Science	2015	PE		NA								1
Psychological Science	2015	PE		NA				Y				1
Psychological Science	2015											0
Psychological Science	2015	PE		NA				Y				1
Psychological Science	2015	PE		NA				Y				1
Psychological Science	2015	PA	Y					Y	Y	Y		1
Psychological Science	2015	PA	Y	NA				Y				1
Psychological Science	2015	PE	Y	NA			Y	Y	Y			1
Psychological Science	2015	PE		NA				Y				1
Psychological Science	2015											0
Psychological Science	2015											0
Psychological Science	2015	PE	Y	NA			Y			Y		1
Psychological Science	2015	PA	Y	NA			Y	Y				1
Psychological Science	2015											0
Psychological Science	2015	PA	Y	NA		Y						1
Psychological Science	2015	PA		NA			Y	Y				1
Psychological Science	2015	PA	Y				Y	Y	Y	Y		1
Psychological Science	2015	PE		NA				Y				1
Psychological Science	2015											0
Psychological Science	2015	PE	Y					Y				1
Psychological Science	2015	PE	Y	NA			Y	Y	Y	Y		1
Psychological Science	2015											0
Psychological Science	2015	PE					Y					1
Psychological Science	2015											0
Psychological Science	2015	PA		NA		Y	Y	Y				1
Psychological Science	2015	PA	Y	NA								1
Psychological Science	2015	PA	Y						Y	Y		1
Psychological Science	2015											0
Psychological Science	2015	PE	Y	NA				Y	Y	Y		1
Psychological Science	2015	PE	Y	NA			Y					1
Psychological Science	2015	PA	Y	NA								1
Psychological Science	2015	PE	Y					Y	Y	Y		1
Psychological Science	2015	PE	Y		Y			Y	Y	Y		1
Psychological Science	2015	PE								Y		1
Psychological Science	2015	PE	Y	NA				Y				1
Psychological Science	2015	PA	Y	NA			Y	Y	Y			1
Psychological Science	2015	PA	Y	NA								1
Psychological Science	2015	PE	Y	NA								1
Psychological Science	2015	PE	Y				Y	Y	Y	Y	Y	1
Psychological Science	2015	PA	Y	NA		Y						1
Psychological Science	2015	PE		NA								1
Psychological Science	2015	PE	Y			Y	Y		Y			1
Psychological Science	2015	PE						Y	Y	Y		1
Psychological Science	2015	PA	Y	NA						Y		1
Psychological Science	2015	PA				Y		Y				1
Psychological Science	2015	PE	Y				Y	Y	Y	Y	Y	1
Psychological Science	2015	PE	Y				Y	Y				1
Psychological Science	2015	PE					Y	Y				1
Psychological Science	2015	PE	Y	NA				Y				1
Psychological Science	2015	PE					Y					1
Psychological Science	2015	PE		NA			Y	Y	Y	Y		1
Psychological Science	2015	PE	Y	NA				Y	Y	Y		1
Psychological Science	2015	PE	Y				Y	Y	Y	Y		1
Psychological Science	2015	PE		NA			Y	Y	Y	Y		1
Psychological Science	2015	PA	Y	NA					Y			1
Psychological Science	2015	PE					Y	Y				1
Psychological Science	2015	PE	Y					Y	Y			1
Psychological Science	2015	PE		NA								1
Psychological Science	2015	PE		NA				Y		Y		1
Psychological Science	2015	PE	Y	NA			Y	Y				1
Psychological Science	2015	PA	Y	NA				Y				1
Psychological Science	2015	PE	Y	NA		Y						1
Psychological Science	2015	PE	Y				Y	Y	Y	Y	Y	1
Psychological Science	2015	PE	Y	NA				Y	Y	Y		1
Psychological Science	2015	PE	Y	NA			Y	Y	Y	Y		1
Psychological Science	2015	PE	Y	NA	Y	Y	Y		Y			1
Psychological Science	2015	PE		NA			Y			Y		1
Psychological Science	2015	PE	Y	NA			Y	Y	Y			1
Psychological Science	2015											0
Psychological Science	2015	PE	Y	NA			Y	Y				1
Psychological Science	2015	PE		NA				Y				1
Psychological Science	2015	PE	Y	NA			Y	Y				1
Psychological Science	2015		Y	NA		Y		Y	Y	Y		1
Psychological Science	2015	PE				Y	Y		Y	Y		1
Psychological Science	2015	PE					Y	Y				1
Psychological Science	2015	PE	Y									1
Psychological Science	2015	PE	Y									1
Psychological Science	2015	PE		NA			Y	Y				1
Psychological Science	2015	PE	Y					Y				1
Psychological Science	2015	PA	Y	NA								1
Psychological Science	2015	PA	Y	NA		Y		Y				1
Psychological Science	2015	PE					Y	Y	Y			1
Psychological Science	2015	PE	Y	NA		Y		Y				1
Psychological Science	2015	PE	Y					Y	Y	Y		1
Psychological Science	2015	PE	Y						Y	Y		1
Psychological Science	2015	PE	Y	NA					Y			1
Psychological Science	2015	PE						Y				1
Psychological Science	2015	PA		NA			Y	Y				1
Psychological Science	2015	PA	Y				Y	Y	Y	Y		1
Psychological Science	2015	PE	Y	NA				Y				1
Psychological Science	2015	PE	Y	NA			Y	Y				1
Psychological Science	2015	PE	Y			Y	Y		Y	Y		1
Psychological Science	2015	PE	Y	NA				Y				1
Psychological Science	2015	PE	Y				Y	Y				1
Psychological Science	2015	PE	Y	NA				Y				1
Psychological Science	2015											0
Psychological Science	2015	PE	Y	Y			Y	Y	Y	Y		1
Psychological Science	2015		Y		Y	Y		Y				1
Psychological Science	2015	PE	Y	NA			Y		Y	Y		1
Psychological Science	2015	PE		NA				Y				1
Psychological Science	2015			NA					Y			1
Psychological Science	2015	PE										1
Psychological Science	2015	PE	Y	NA		Y		Y				1
Psychological Science	2015	PE	Y	NA				Y				1
Psychological Science	2015											0
Psychological Science	2015	PE	Y	NA		Y		Y	Y			1
Psychological Science	2015	PE		NA			Y	Y				1
Psychological Science	2015	PE	Y	NA	Y	Y		Y				1
Psychological Science	2015											0
Psychological Science	2015	PE	Y	NA	Y	Y	Y	Y	Y			1
Psychological Science	2015	PE					Y	Y				1
Psychological Science	2015	PE				Y	Y	Y				1
Psychological Science	2015	PE	Y			Y		Y	Y			1
Psychological Science	2015	PE	Y	NA				Y				1
Psychological Science	2015	PE	Y				Y					1
Psychological Science	2015	PA	Y	NA	Y			Y				1
Psychological Science	2015		Y	NA	Y	Y	Y	Y	Y	Y		1
Psychological Science	2015	PE	Y									1
Psychological Science	2015	PE	Y					Y				1
Psychological Science	2015	PE	Y				Y	Y	Y			1
Psychological Science	2015	PE	Y				Y					1
Psychological Science	2015	PE	Y			Y	Y	Y				1
Psychological Science	2015	PE						Y	Y	Y		1
Psychological Science	2015	PA	Y	NA			Y	Y				1
Psychological Science	2015	PA					Y					1
Psychological Science	2015	PE	Y			Y			Y	Y		1
Psychological Science	2015	PE	Y					Y				1
Psychological Science	2015	PE	Y			Y	Y	Y	Y	Y		1
Psychological Science	2015	PA	Y	NA		Y		Y	Y	Y		1
Psychological Science	2015	PA	Y	NA				Y				1
Psychological Science	2015	PE	Y	NA			Y	Y	Y	Y		1
Psychological Science	2015	PE	Y	NA			Y	Y	Y	Y		1
Psychological Science	2015	PE	Y					Y	Y	Y		1
Psychological Science	2015	PE						Y	Y	Y		1
Psychological Science	2015	PA		NA				Y	Y	Y		1
Psychological Science	2015	PE		NA			Y	Y				1
Psychological Science	2015	PE	Y	NA				Y	Y	Y		1
Psychological Science	2015	PE	Y	NA		Y		Y				1
Psychological Science	2015											0
Psychological Science	2015	PE	Y	NA	Y		Y	Y				1
Psychological Science	2015	PA		NA				Y				1
Psychological Science	2015	PA	Y	NA				Y				1
Psychological Science	2015	PE		NA								1
Psychological Science	2015	PE										1
Psychological Science	2015	PA	Y					Y				1
JEPG	2013	PE	Y	NA		Y						1
JEPG	2013	PE	Y	NA		Y		Y				1
JEPG	2013	PE						Y				1
JEPG	2013	PE				Y						1
JEPG	2013	PA		NA								1
JEPG	2013	PE		NA								1
JEPG	2013	PA		NA				Y				1
JEPG	2013	PA		NA				Y				1
JEPG	2013	PE		NA				Y				1
JEPG	2013	PE										1
JEPG	2013											0
JEPG	2013	PA		NA				Y				1
JEPG	2013	PA				Y						1
JEPG	2013	PE										1
JEPG	2013											0
JEPG	2013	PE		NA				Y				1
JEPG	2013	PE				Y						1
JEPG	2013	PE	Y			Y	Y					1
JEPG	2013											0
JEPG	2013	PA	Y		Y							1
JEPG	2013	PA		NA								1
JEPG	2013	PA										1
JEPG	2013	PE										1
JEPG	2013	PE								Y		1
JEPG	2013	PE				Y	Y					1
JEPG	2013											0
JEPG	2013	PE		NA								1
JEPG	2013	PE	Y									1
JEPG	2013	PE		NA				Y				1
JEPG	2013	PE										1
JEPG	2013	PE				Y	Y					1
JEPG	2013	PE						Y				1
JEPG	2013	PE								Y		1
JEPG	2013	PE	Y		Y			Y		Y		1
JEPG	2013											0
JEPG	2013	PA	Y			Y			Y	Y		1
JEPG	2013	PE										1
JEPG	2013	PE						Y				1
JEPG	2013	PE	Y			Y	Y	Y				1
JEPG	2013	PE	Y		Y		Y					1
JEPG	2013	PE		NA				Y				1
JEPG	2013	PE	Y		Y							1
JEPG	2013	PA	Y	NA		Y						1
JEPG	2013	PA										1
JEPG	2013	PE		NA		Y						1
JEPG	2013	PE				Y						1
JEPG	2013	PE				Y				Y		1
JEPG	2013	PE				Y						1
JEPG	2013	PE								Y		1
JEPG	2013	PE										1
JEPG	2013	PE										1
JEPG	2013	PE										1
JEPG	2013	PE						Y		Y		1
JEPG	2013	PE						Y				1
JEPG	2013	PA										1
JEPG	2013	PE		NA				Y				1
JEPG	2013	PE	Y	NA		Y						1
JEPG	2013	PA	Y	NA	Y	Y						1
JEPG	2013	PE	Y									1
JEPG	2013	PE										1
JEPG	2013	PE	Y	NA	Y							1
JEPG	2013	PE	Y							Y		1
JEPG	2013	PE										1
JEPG	2013	PE										1
JEPG	2013	PE	Y	NA		Y		Y				1
JEPG	2013	PE								Y		1
JEPG	2013	PE	Y									1
JEPG	2013	PE	Y									1
JEPG	2013	PE				Y		Y				1
JEPG	2013	PE	Y		Y	Y						1
JEPG	2013	PE	Y									1
JEPG	2013	PE		NA								1
JEPG	2013	PA	Y		Y							1
JEPG	2013	PE										1
JEPG	2013	PE				Y		Y				1
JEPG	2013	PA	Y	NA		Y						1
JEPG	2013	PE		NA				Y				1
JEPG	2013	PE						Y				1
JEPG	2013	PE						Y				1
JEPG	2013	PE		NA		Y						1
JEPG	2013	PE						Y				1
JEPG	2013	PE	Y									1
JEPG	2013	PE						Y				1
JEPG	2013											0
JEPG	2013	PE						Y				1
JEPG	2013	PE		NA								1
JEPG	2013	PA		NA								1
JEPG	2013											0
JEPG	2013											0
JEPG	2013											0
JEPG	2013	PE		NA				Y				1
JEPG	2013											0
JEPG	2013											0
JEPG	2013	PE										1
JEPG	2013											0
JEPG	2013	PE								Y		1
JEPG	2013	PE						Y				1
JEPG	2013											0
JEPG	2013											0
JEPG	2013	PE										1
JEPG	2013	PE						Y				1
JEPG	2013	PE		NA								1
JEPG	2013	PE										1
JEPG	2013	PE		NA				Y				1
JEPG	2013	PE		NA			Y					1
JEPG	2014	PA	Y					Y				1
JEPG	2014	PA	Y	NA								1
JEPG	2014	PE		NA								1
JEPG	2014	PE						Y				1
JEPG	2014	PE										1
JEPG	2014	PE		NA								1
JEPG	2014	PE										1
JEPG	2014	PE	Y					Y				1
JEPG	2014	PA						Y				1
JEPG	2014	PE						Y				1
JEPG	2014	PE	Y				Y					1
JEPG	2014	PE										1
JEPG	2014	PE						Y				1
JEPG	2014	PE	Y									1
JEPG	2014	PE	Y									1
JEPG	2014	PE										1
JEPG	2014	PA		NA								1
JEPG	2014	PA										1
JEPG	2014	PE										1
JEPG	2014	PE						Y				1
JEPG	2014	PE										1
JEPG	2014	PE										1
JEPG	2014	PE		NA								1
JEPG	2014	PE										1
JEPG	2014	PE										1
JEPG	2014	PE					Y					1
JEPG	2014	PA		NA								1
JEPG	2014	PE	Y									1
JEPG	2014	PE						Y				1
JEPG	2014	PE	Y	NA								1
JEPG	2014	PE						Y				1
JEPG	2014	PA		NA				Y				1
JEPG	2014	PE	Y					Y				1
JEPG	2014	PE					Y					1
JEPG	2014	PA										1
JEPG	2014	PE										1
JEPG	2014	PE	Y					Y				1
JEPG	2014	PE	Y					Y				1
JEPG	2014	PE										1
JEPG	2014	PA		NA				Y				1
JEPG	2014	PE										1
JEPG	2014	PE	Y									1
JEPG	2014	PE		NA				Y				1
JEPG	2014	PE		NA			Y					1
JEPG	2014	PA						Y				1
JEPG	2014	PE										1
JEPG	2014	PE	Y									1
JEPG	2014	PE										1
JEPG	2014	PE	Y	NA			Y	Y				1
JEPG	2014	PE										1
JEPG	2014	PE										1
JEPG	2014	PE						Y				1
JEPG	2014	PE	Y									1
JEPG	2014	PA		NA								1
JEPG	2014	PE	Y									1
JEPG	2014	PE		NA			Y					1
JEPG	2014	PE						Y				1
JEPG	2014	PA	Y				Y					1
JEPG	2014	PE										1
JEPG	2014	PE										1
JEPG	2014	PA		NA								1
JEPG	2014	PE						Y				1
JEPG	2014	PE	Y	NA								1
JEPG	2014	PE										1
JEPG	2014	PE	Y					Y				1
JEPG	2014	PE	Y	NA				Y				1
JEPG	2014	PE										1
JEPG	2014	PE	Y					Y				1
JEPG	2014	PA				Y						1
JEPG	2014											0
JEPG	2014	PE		NA				Y				1
JEPG	2014	PE					Y					1
JEPG	2014	PE										1
JEPG	2014	PA				Y						1
JEPG	2014	PE						Y				1
JEPG	2014		Y	NA		Y						1
JEPG	2014	PE				Y						1
JEPG	2014	PA										1
JEPG	2014	PE	Y									1
JEPG	2014	PE										1
JEPG	2014	PE		NA								1
JEPG	2014	PE										1
JEPG	2014	PE		NA								1
JEPG	2014	PA										1
JEPG	2014	PE						Y				1
JEPG	2014	PE										1
JEPG	2014	PE		NA				Y				1
JEPG	2014	PE										1
JEPG	2014											0
JEPG	2014	PA		NA				Y				1
JEPG	2014	PE										1
JEPG	2014	PE		NA								1
JEPG	2014	PE										1
JEPG	2014	PE	Y	Y		Y	Y					1
JEPG	2014	PE										1
JEPG	2014	PA						Y				1
JEPG	2014	PA		NA								1
JEPG	2014	PE						Y				1
JEPG	2014	PE										1
JEPG	2014	PE						Y				1
JEPG	2014	PA										1
JEPG	2014	PA		NA		Y	Y	Y				1
JEPG	2014	PE	Y									1
JEPG	2014	PE										1
JEPG	2014	PE	Y	NA				Y				1
JEPG	2014	PE										1
JEPG	2014	PE				Y	Y					1
JEPG	2014	PE		NA								1
JEPG	2014	PA					Y					1
JEPG	2014	PE		NA								1
JEPG	2014	PE										1
JEPG	2014	PE		NA								1
JEPG	2014	PE										1
JEPG	2014	PE										1
JEPG	2014	PE	Y	NA			Y	Y				1
JEPG	2014	PE	Y									1
JEPG	2014	PE										1
JEPG	2014	PE	Y	NA		Y						1
JEPG	2014	PE	Y				Y					1
JEPG	2014	PE		NA								1
JEPG	2014	PE	Y	Y		Y	Y					1
JEPG	2014	PE					Y	Y				1
JEPG	2014	PE										1
JEPG	2014	PE										1
JEPG	2014	PE	Y									1
JEPG	2014	PE					Y					1
JEPG	2014	PE		NA								1
JEPG	2014	PA		NA								1
JEPG	2014	PE		NA								1
JEPG	2014	PE										1
JEPG	2014	PE	Y			Y						1
JEPG	2014	PE	Y									1
JEPG	2014											0
JEPG	2014	PE		NA								1
JEPG	2014	PE										1
JEPG	2014	PE										1
JEPG	2014	PE										1
JEPG	2014	PE										1
JEPG	2014	PA										1
JEPG	2014		Y									1
JEPG	2014	PE										1
JEPG	2014	PE										1
JEPG	2014	PA	Y									1
JEPG	2014	PE		Y								1
JEPG	2014	PE										1
JEPG	2014	PA	Y						Y			1
JEPG	2014	PE										1
JEPG	2014											0
JEPG	2014	PE										1
JEPG	2014	PE		NA								1
JEPG	2014	PE										1
JEPG	2014	PE										1
JEPG	2014	PE		NA								1
JEPG	2014	PE										1
JEPG	2014	PE		NA		Y		Y				1
JEPG	2014	PA		NA			Y					1
JEPG	2014	PE						Y				1
JEPG	2014	PE				Y	Y	Y				1
JEPG	2014	PE	Y					Y				1
JEPG	2014	PE		NA								1
JEPG	2014	PE		NA								1
JEPG	2014	PE						Y				1
JEPG	2014	PE										1
JEPG	2014	PE					Y					1
JEPG	2014	PE						Y				1
JEPG	2014	PE		NA				Y				1
JEPG	2014	PE	Y									1
JEPG	2014	PE	Y			Y						1
JEPG	2014	PE						Y				1
JEPG	2014	PA						Y				1
JEPG	2014	PE				Y		Y				1
JEPG	2014	PE		NA					Y	Y		1
JEPG	2015	PE										1
JEPG	2015											0
JEPG	2015	PE										1
JEPG	2015	PE	Y					Y				1
JEPG	2015	PE	Y				Y					1
JEPG	2015	PE						Y				1
JEPG	2015	PA	Y	NA		Y		Y				1
JEPG	2015	PE	Y	NA		Y		Y				1
JEPG	2015	PA	Y									1
JEPG	2015	PE										1
JEPG	2015	PE	Y									1
JEPG	2015	PE		NA			Y					1
JEPG	2015	PE										1
JEPG	2015	PE	Y	NA			Y	Y				1
JEPG	2015	PE	Y				Y	Y				1
JEPG	2015	PE		NA		Y	Y	Y	Y	Y	Y	1
JEPG	2015	PE		NA		Y						1
JEPG	2015	PE	Y	NA								1
JEPG	2015	PE					Y					1
JEPG	2015	PE	Y					Y				1
JEPG	2015	PE	Y				Y					1
JEPG	2015	PE		NA								1
JEPG	2015	PE	Y				Y	Y				1
JEPG	2015	PE										1
JEPG	2015	PE										1
JEPG	2015	PE				Y						1
JEPG	2015	PE	Y				Y	Y				1
JEPG	2015	PE	Y	NA			Y					1
JEPG	2015	PE		NA				Y				1
JEPG	2015	PE						Y				1
JEPG	2015	PE	Y					Y				1
JEPG	2015	PE	Y	Y	Y	Y	Y	Y				1
JEPG	2015	PE		NA								1
JEPG	2015	PE	Y				Y					1
JEPG	2015	PE	Y	NA				Y				1
JEPG	2015	PE	Y	Y		Y	Y	Y			Y	1
JEPG	2015	PE					Y	Y				1
JEPG	2015	PE	Y	NA				Y				1
JEPG	2015	PE	Y	NA		Y						1
JEPG	2015	PE					Y	Y				1
JEPG	2015	PE		NA								1
JEPG	2015	PE	Y	Y			Y	Y		Y		1
JEPG	2015	PE	Y				Y					1
JEPG	2015	PE	Y	NA				Y				1
JEPG	2015	PE	Y									1
JEPG	2015	PE	Y									1
JEPG	2015	PA								Y		1
JEPG	2015	PE	Y									1
JEPG	2015	PE					Y	Y				1
JEPG	2015	PE	Y				Y					1
JEPG	2015	PE						Y				1
JEPG	2015	PE						Y				1
JEPG	2015	PE						Y				1
JEPG	2015											0
JEPG	2015	PE	Y									1
JEPG	2015	PE					Y	Y		Y		1
JEPG	2015	PE					Y	Y				1
JEPG	2015	PE	Y				Y	Y				1
JEPG	2015	PE	Y	NA			Y	Y				1
JEPG	2015	PE		NA			Y					1
JEPG	2015	PA		NA								1
JEPG	2015	PE		NA								1
JEPG	2015	PE	Y									1
JEPG	2015	PA				Y	Y					1
JEPG	2015											0
JEPG	2015	PA		NA		Y				Y		1
JEPG	2015	PA	Y		Y			Y				1
JEPG	2015	PE	Y				Y					1
JEPG	2015	PE										1
JEPG	2015	PE	Y	Y		Y	Y					1
JEPG	2015	PE	Y			Y	Y					1
JEPG	2015	PE					Y	Y				1
JEPG	2015	PE	Y		Y							1
JEPG	2015	PA		NA			Y	Y				1
JEPG	2015	PE	Y				Y					1
JEPG	2015	PA						Y				1
JEPG	2015	PA		NA								1
JEPG	2015	PE	Y	NA			Y					1
JEPG	2015	PE		NA				Y				1
JEPG	2015	PE		NA								1
JEPG	2015	PE					Y					1
JEPG	2015	PE	Y				Y	Y				1
JEPG	2015	PE		NA			Y					1
JEPG	2015	PE										1
JEPG	2015	PE	Y	NA			Y					1
JEPG	2015	PE	Y	NA		Y		Y				1
JEPG	2015	PE	Y				Y	Y				1
JEPG	2015	PE	Y				Y					1
JEPG	2015	PE	Y				Y					1
JEPG	2015	PE					Y	Y				1
JEPG	2015	PE	Y				Y	Y				1
JEPG	2015											0
JEPG	2015											0
JEPG	2015	PE	Y	Y			Y	Y			Y	1
JEPG	2015											0
JEPG	2015	PE				Y	Y	Y				1
JEPG	2015	PE				Y		Y				1
JEPG	2015	PE	Y	Y		Y	Y		Y		Y	1
Clinical Psychological Science	2013	PE		NA				Y				1
Clinical Psychological Science	2013	PA		NA		Y						1
Clinical Psychological Science	2013											0
Clinical Psychological Science	2013	PA	Y			Y	Y	Y				1
Clinical Psychological Science	2013	PE	Y	NA		Y		Y				1
Clinical Psychological Science	2013	PE		NA								1
Clinical Psychological Science	2013	PA		NA		Y	Y					1
Clinical Psychological Science	2013	PE		NA				Y				1
Clinical Psychological Science	2013	PE	Y	NA	Y	Y		Y				1
Clinical Psychological Science	2013	PA		NA								1
Clinical Psychological Science	2013	PE		NA				Y				1
Clinical Psychological Science	2013	PE		NA						Y		1
Clinical Psychological Science	2013	PA		NA		Y						1
Clinical Psychological Science	2013											0
Clinical Psychological Science	2013	PA		NA				Y		Y		1
Clinical Psychological Science	2013	PE		NA				Y				1
Clinical Psychological Science	2013	PE		NA				Y				1
Clinical Psychological Science	2013	PE		NA				Y				1
Clinical Psychological Science	2013	PE		NA				Y				1
Clinical Psychological Science	2013											0
Clinical Psychological Science	2013	PA	Y	NA		Y		Y				1
Clinical Psychological Science	2013	PE	Y	NA	Y	Y		Y				1
Clinical Psychological Science	2013	PA	Y	NA		Y		Y				1
Clinical Psychological Science	2013	PA		NA								1
Clinical Psychological Science	2013	PA	Y	NA				Y				1
Clinical Psychological Science	2013	PA		NA				Y				1
Clinical Psychological Science	2013	PE		NA				Y				1
Clinical Psychological Science	2013	PA	Y	NA		Y				Y		1
Clinical Psychological Science	2013	PE		NA			Y	Y				1
Clinical Psychological Science	2013											0
Clinical Psychological Science	2013	PE		NA		Y		Y				1
Clinical Psychological Science	2013	PE		NA				Y				1
Clinical Psychological Science	2013	PE						Y				1
Clinical Psychological Science	2013	PA		NA								1
Clinical Psychological Science	2013	PA	Y	NA	Y			Y		Y		1
Clinical Psychological Science	2013	PE		NA				Y				1
Clinical Psychological Science	2013	PA						Y				1
Clinical Psychological Science	2013	PE	Y	NA		Y		Y				1
Clinical Psychological Science	2013	PE		NA		Y		Y				1
Clinical Psychological Science	2013											0
Clinical Psychological Science	2013	PE		NA				Y				1
Clinical Psychological Science	2014											0
Clinical Psychological Science	2014	PE		NA								1
Clinical Psychological Science	2014	PA		NA		Y						1
Clinical Psychological Science	2014	PE		NA				Y				1
Clinical Psychological Science	2014											0
Clinical Psychological Science	2014											0
Clinical Psychological Science	2014											0
Clinical Psychological Science	2014											0
Clinical Psychological Science	2014											0
Clinical Psychological Science	2014											0
Clinical Psychological Science	2014	PE		NA		Y		Y				1
Clinical Psychological Science	2014	PE		NA		Y						1
Clinical Psychological Science	2014	PE	Y									1
Clinical Psychological Science	2014	PA	Y	NA								1
Clinical Psychological Science	2014	PA		NA				Y				1
Clinical Psychological Science	2014	PE		NA				Y				1
Clinical Psychological Science	2014	PE		NA				Y				1
Clinical Psychological Science	2014	PE		NA								1
Clinical Psychological Science	2014	PE		NA								1
Clinical Psychological Science	2014	PE		NA		Y						1
Clinical Psychological Science	2014											0
Clinical Psychological Science	2014	PA		NA								1
Clinical Psychological Science	2014	PA	Y	NA								1
Clinical Psychological Science	2014	PE		NA								1
Clinical Psychological Science	2014	PE	Y	NA								1
Clinical Psychological Science	2014	PA		NA				Y				1
Clinical Psychological Science	2014	PE		NA								1
Clinical Psychological Science	2014	PE										1
Clinical Psychological Science	2014	PE	Y	NA				Y				1
Clinical Psychological Science	2014	PE	Y	NA				Y				1
Clinical Psychological Science	2014	PE	Y	NA		Y	Y	Y				1
Clinical Psychological Science	2014											0
Clinical Psychological Science	2014											0
Clinical Psychological Science	2014	PE						Y				1
Clinical Psychological Science	2014	PE		NA								1
Clinical Psychological Science	2014											0
Clinical Psychological Science	2014	PE		NA								1
Clinical Psychological Science	2014	PE	Y	NA				Y				1
Clinical Psychological Science	2014											0
Clinical Psychological Science	2014											0
Clinical Psychological Science	2014	PE		NA								1
Clinical Psychological Science	2014											0
Clinical Psychological Science	2014	PE	Y	NA								1
Clinical Psychological Science	2014	PE		NA								1
Clinical Psychological Science	2014	PE		NA				Y				1
Clinical Psychological Science	2014	PE	Y	NA				Y				1
Clinical Psychological Science	2014											0
Clinical Psychological Science	2014	PE		NA			Y					1
Clinical Psychological Science	2014	PA		NA								1
Clinical Psychological Science	2014	PE		NA		Y		Y				1
Clinical Psychological Science	2014	PE	Y	NA				Y				1
Clinical Psychological Science	2014	PE						Y				1
Clinical Psychological Science	2014	PE		NA				Y				1
Clinical Psychological Science	2014	PE						Y				1
Clinical Psychological Science	2014	PE						Y				1
Clinical Psychological Science	2014											0
Clinical Psychological Science	2014	PE		NA				Y				1
Clinical Psychological Science	2014											0
Clinical Psychological Science	2014	PE		NA		Y		Y				1
Clinical Psychological Science	2014	PE		NA				Y				1
Clinical Psychological Science	2014	PE		NA								1
Clinical Psychological Science	2015											0
Clinical Psychological Science	2015											0
Clinical Psychological Science	2015	PE	Y	NA		Y	Y	Y				1
Clinical Psychological Science	2015	PE		NA				Y				1
Clinical Psychological Science	2015	PE		NA				Y				1
Clinical Psychological Science	2015	PE		NA				Y				1
Clinical Psychological Science	2015	PA				Y						1
Clinical Psychological Science	2015											0
Clinical Psychological Science	2015	PE		NA								1
Clinical Psychological Science	2015	PE		NA		Y		Y				1
Clinical Psychological Science	2015											0
Clinical Psychological Science	2015	PE		NA								1
Clinical Psychological Science	2015	PE		NA		Y						1
Clinical Psychological Science	2015	PE	Y	NA				Y				1
Clinical Psychological Science	2015	PE		NA		Y		Y				1
Clinical Psychological Science	2015	PE		NA								1
Clinical Psychological Science	2015	PE		NA		Y						1
Clinical Psychological Science	2015	PE		NA		Y		Y				1
Clinical Psychological Science	2015	PE		NA		Y						1
Clinical Psychological Science	2015	PE	Y									1
Clinical Psychological Science	2015	PE	Y									1
Clinical Psychological Science	2015											0
Clinical Psychological Science	2015	PE		NA				Y				1
Clinical Psychological Science	2015											0
Clinical Psychological Science	2015	PE		NA								1
Clinical Psychological Science	2015											0
Clinical Psychological Science	2015											0
Clinical Psychological Science	2015	PE		NA				Y				1
Clinical Psychological Science	2015											0
Clinical Psychological Science	2015											0
Clinical Psychological Science	2015											0
Clinical Psychological Science	2015											0
Clinical Psychological Science	2015	PE	Y	NA				Y				1
Clinical Psychological Science	2015	PE		NA		Y		Y				1
Clinical Psychological Science	2015	PE		NA		Y			Y			1
Clinical Psychological Science	2015	PE		NA				Y				1
Clinical Psychological Science	2015											0
Clinical Psychological Science	2015	PE	Y			Y						1
Clinical Psychological Science	2015	PE										1
Clinical Psychological Science	2015	PE		NA		Y						1
Clinical Psychological Science	2015	PE		NA			Y					1
Clinical Psychological Science	2015	PE		NA								1
Clinical Psychological Science	2015	PE										1
Clinical Psychological Science	2015	PA		NA		Y						1
Clinical Psychological Science	2015	PA		NA			Y	Y				1
Clinical Psychological Science	2015	PE	Y	NA		Y		Y				1
Clinical Psychological Science	2015	PE		NA				Y				1
Clinical Psychological Science	2015	PE		NA				Y				1
Clinical Psychological Science	2015	PE	Y	NA				Y				1
Clinical Psychological Science	2015	PE	Y	NA		Y						1
Clinical Psychological Science	2015	PE		NA		Y		Y				1
Clinical Psychological Science	2015											0
Clinical Psychological Science	2015	PA					Y	Y				1
Clinical Psychological Science	2015	PE	Y									1
Clinical Psychological Science	2015	PE		NA			Y	Y				1
Clinical Psychological Science	2015	PA	Y			Y						1
Clinical Psychological Science	2015											0
Clinical Psychological Science	2015	PE	Y	NA				Y				1
Clinical Psychological Science	2015											0
Clinical Psychological Science	2015	PE	Y	NA				Y				1
Clinical Psychological Science	2015		Y	NA		Y						1
Clinical Psychological Science	2015											0
Clinical Psychological Science	2015	PE		NA		Y		Y				1
Clinical Psychological Science	2015			NA				Y				1
Clinical Psychological Science	2015	PE		NA				Y				1
